# Supplementary material for: Facile Fabrication of Wood-Derived Porous Fe3C/Nitrogen-Doped Carbon Membrane for Colorimetric Sensing of Ascorbic Acid
Source: Nanomaterials (Basel). 2023 Oct 18;13(20):2786. doi: 10.3390/nano13202786 (PMC10609461; doi:10.3390/nano13202786)
Supplement: Supplementary file 1 [file nanomaterials-13-02786-s001.zip]

Archive with 1 entries (1 files):
- nanomaterials-2658861-supplementary.pdf
